# Supplementary material for: Potential of an Isolated Bacteriophage to Inactivate Klebsiella pneumoniae: Preliminary Studies to Control Urinary Tract Infections
Source: Antibiotics (Basel). 2024 Feb 19;13(2):195. doi: 10.3390/antibiotics13020195 (PMC10885952; doi:10.3390/antibiotics13020195)
Supplement: Supplementary file 1 [file antibiotics-13-00195-s001.zip]

Archive with 1 entries (1 files):
- antibiotics-2827544-supplementary.pdf
